# Supplementary material for: Effects of Feeding a Hypoallergenic Diet with a Nutraceutical on Fecal Dysbiosis Index and Clinical Manifestations of Canine Atopic Dermatitis
Source: Animals (Basel). 2021 Oct 16;11(10):2985. doi: 10.3390/ani11102985 (PMC8532801; doi:10.3390/ani11102985)
Supplement: Supplementary file 1 [file animals-11-02985-s001.zip]

Archive with 1 entries (1 files):
- animals-1353296-supplementary.pdf
